# Supplementary material for: The Impact of Human Salivary Amylase Gene Copy Number and Starch on Oral Biofilms
Source: Microorganisms. 2025 Feb 19;13(2):461. doi: 10.3390/microorganisms13020461 (PMC11858026; doi:10.3390/microorganisms13020461)
Supplement: Supplementary file 1 [file microorganisms-13-00461-s001.zip]

Archive with 1 entries (1 files):
- microorganisms-3400389-supplementary.pdf
